# Supplementary material for: Selection preferences for animal species used in bone-tool-manufacturing strategies in KwaZulu-Natal, South Africa
Source: PLoS One. 2021 Apr 1;16(4):e0249296. doi: 10.1371/journal.pone.0249296 (PMC8016335; doi:10.1371/journal.pone.0249296)
Supplement: S3 Fig — (XLSX) [file pone.0249296.s003.xlsx]

## Sheet: Sheet1
site	site_total_n	sampled_n	Percentage of sampled bone tools	returned_positive	Percentage of sampled tools with positive ZooMS result	negative_perc	Weighted positive percentage average
Collingham	86	8	9.30233	3	37.5	62.5	4.03125
Driel	41	8	19.5122	2	25	75	1.28125
Good Hope	35	10	28.5714	4	40	60	1.4
Kwagandaganda	46	11	23.913	6	54.5455	45.4545	2.28099
Maqonqo	129	12	9.30233	2	16.6667	83.3333	1.79167
Mgede	21	4	19.0476	4	100	0	5.25
Mhlwazini	26	2	7.69231	0	0	100	0
Mzinyashana	89	8	8.98876	7	87.5	12.5	9.73438
Ndondondwane	12	12	100	10	83.3333	16.6667	0.833333
Nkupe	51	6	11.7647	2	33.3333	66.6667	2.83333
Wozi	24	3	12.5	3	100	0	8
